# Supplementary material for: Antidepressant but Not Prophylactic Ketamine Administration Alters Calretinin and Calbindin Expression in the Ventral Hippocampus
Source: Front Mol Neurosci. 2018 Nov 6;11:404. doi: 10.3389/fnmol.2018.00404 (PMC6232342; doi:10.3389/fnmol.2018.00404)
Supplement: Supplementary file 1 [file Table_1.xlsx]

## Sheet: Sheet1
Measurement	Group	D/I/V Sections	Region	Measurement	Statistical Test	Comparison	F	° of freedom	p	*	Figure
Doublecortin cell counts	Prophylactic Ketamine	Dorsal (1-4)	DG	Total DCX counts	ANOVA	Group	0.017	1,30	0.8963	ns	2D
						Drug	4.99	1,30	0.0331	*
						Interaction	0.742	1,30	0.3958	ns
		Intermediate (5-8)				Group	0.275	1,30	0.604	ns	2E
						Drug	1.042	1,30	0.3155	ns
						Interaction	1.682	1,30	0.2046	ns
		Ventral (9-12)				Group	0.002	1,30	0.9637	ns	2F
						Drug	2.019	1,30	0.1656	ns
						Interaction	0.124	1,30	0.7277	ns
		Dorsal (1-4)		Tertiary DCX counts		Group	0.056	1,30	0.8145	ns	2G
						Drug	0.056	1,30	0.8145	ns
						Interaction	0.842	1,30	0.3662	ns
		Intermediate (5-8)				Group	0.842	1,30	0.3661	ns	2H
						Drug	0.464	1,30	0.5012	ns
						Interaction	2.847	1,30	0.1019	ns
		Ventral (9-12)				Group	0.128	1,30	0.7234	ns	2I
						Drug	0.319	1,30	0.5765	ns
						Interaction	2.35	1,30	0.1358	ns
	Antidepressant Ketamine	Dorsal (1-4)		Total DCX counts		Group	0.047	1,28	0.8306	ns	2J
						Drug	4.359	1,28	0.046	*
						Interaction	0.627	1,28	0.4351	ns
		Intermediate (5-8)				Group	0.462	1,28	0.5025	ns	2K
						Drug	0.075	1,28	0.786	ns
						Interaction	0.43	1,28	0.5175	ns
		Ventral (9-12)				Group	0.512	1,28	0.4801	ns	2L
						Drug	0.004	1,28	0.9486	ns
						Interaction	0.207	1,28	0.6523	ns
		Dorsal (1-4)		Tertiary DCX counts		Group	0.549	1,28	0.4647	ns	2M
						Drug	0.057	1,28	0.8131	ns
						Interaction	1.087	1,28	0.306	ns
		Intermediate (5-8)				Group	0.8	1,28	0.3786	ns	2N
						Drug	0.601	1,28	0.4446	ns
						Interaction	3.418	1,28	0.0751	ns
		Ventral (9-12)				Group	2.087	1,28	0.1596	ns	2O
						Drug	0.004	1,28	0.9504	ns
						Interaction	0.216	1,28	0.6457	ns
Calretinin fluorescent intensity	Prophylactic Ketamine	Dorsal (1-4)	DG	Calretinin	ANOVA	Group	2.342	1,16	0.1455	ns	3G
						Drug	3.237x10-5	1,16	0.9955	ns
						Interaction	4.638	1,16	0.0469	*
					unpaired t-test	Ctrl-Sal v. Ctrl-K	-	-	0.2103	ns
						SD-Sal v. SD-K	-	-	0.1161	ns
						Ctrl-Sal v. SD-Sal	-	-	0.025	*
						Ctrl-K v. SD-K	-	-	0.6858	ns
		Intermediate (5-8)			ANOVA	Group	0.625	1,16	0.4406	ns	3H
						Drug	0.037	1,16	0.8509	ns
						Interaction	1.077	1,16	0.3148	ns
		Ventral (9-12)			ANOVA	Group	3.245	1,16	0.0905	ns	3I
						Drug	1.08	1,16	0.3141	ns
						Interaction	5.722	1,16	0.0294	*
					unpaired t-test	Ctrl-Sal v. Ctrl-K	-	-	0.0215	*
						SD-Sal v. SD-K	-	-	0.4214	ns
						Ctrl-Sal v. SD-Sal	-	-	0.0083	**
						Ctrl-K v. SD-K	-	-	0.7209	ns
		Dorsal (1-4)	Mossy fibers		ANOVA	Group	0.323	1,16	0.5776	ns	3J
						Drug	2.049	1,16	0.1715	ns
						Interaction	5.271	1,16	0.0355	*
					unpaired t-test	Ctrl-Sal v. Ctrl-K	-	-	0.0522	ns
						SD-Sal v. SD-K	-	-	0.4738	ns
						Ctrl-Sal v. SD-Sal	-	-	0.0937	ns
						Ctrl-K v. SD-K	-	-	0.2258	ns
		Intermediate (5-8)	CA3		ANOVA	Ctrl-K v. SD-K	0.158	1,16	0.6958	ns	3K
						Drug	0.195	1,16	0.665	ns
						Interaction	2.747	1,16	0.1169	ns
		Ventral (9-12)	Hilus		ANOVA	Group	3.093	1,16	0.0977	ns	3L
						Drug	0.791	1,16	0.3869	ns
						Interaction	10.974	1,17	0.0044	**
					unpaired t-test	Ctrl-Sal v. Ctrl-K	-	-	0.0112	*
						SD-Sal v. SD-K	-	-	0.1534	ns
						Ctrl-Sal v. SD-Sal	-	-	0.0064	**
						Ctrl-K v. SD-K	-	-	0.3121	ns
	Antidepressant Ketamine	Dorsal (1-4)	DG		ANOVA	Group	0.005	1,16	0.9423	ns	3M
						Drug	0.048	1,16	0.8294	ns
						Interaction	9.123	1,16	0.0081	**
					unpaired t-test	Ctrl-Sal v. Ctrl-K	-	-	0.0578	ns
						SD-Sal v. SD-K	-	-	0.0698	ns
						Ctrl-Sal v. SD-Sal	-	-	0.053	ns
						Ctrl-K v. SD-K	-	-	0.0787	ns
		Intermediate (5-8)			ANOVA	Group	1.594	1,16	0.2248	ns	3N
						Drug	0.248	1,16	0.6256	ns
						Interaction	101.563	1,16	<0.0001	***
					unpaired t-test	Ctrl-Sal v. Ctrl-K	-	-	<0.0001	***
						SD-Sal v. SD-K	-	-	0.0005	***
						Ctrl-Sal v. SD-Sal	-	-	0.0001	***
						Ctrl-K v. SD-K	-	-	<0.0001	***
		Ventral (9-12)			ANOVA	Group	28.624	1,16	<0.0001	***	3O
						Drug	7.67	1,16	0.0137	*
						Interaction	5.915	1,16	0.0271	*
					unpaired t-test	Ctrl-Sal v. Ctrl-K	-	-	0.2668	ns
						SD-Sal v. SD-K	-	-	0.0303	*
						Ctrl-Sal v. SD-Sal	-	-	0.0005	***
						Ctrl-K v. SD-K	-	-	0.0766	ns
		Dorsal (1-4)	Mossy fibers		ANOVA	Group	0.342	1,16	0.5668	ns	3P
						Drug	0.751	1,16	0.3991	ns
						Interaction	14.813	1,16	0.0014	**
					unpaired t-test	Ctrl-Sal v. Ctrl-K	-	-	0.0046	**
						SD-Sal v. SD-K	-	-	0.0341	*
						Ctrl-Sal v. SD-Sal	-	-	0.014	*
						Ctrl-K v. SD-K	-	-	0.0316	*
		Intermediate (5-8)	CA3		ANOVA	Group	2.548	1,16	0.13	ns	3Q
						Drug	1.541	1,16	0.2324	ns
						Interaction	36.017	1,16	<0.0001	***
					unpaired t-test	Ctrl-Sal v. Ctrl-K	-	-	0.0016	**
						SD-Sal v. SD-K	-	-	0.003	**
						Ctrl-Sal v. SD-Sal	-	-	0.0026	**
						Ctrl-K v. SD-K	-	-	0.0022	**
		Ventral (9-12)	Hilus		ANOVA	Group	26.832	1,16	<0.0001	***	3R
						Drug	10.687	1,16	0.0048	**
						Interaction	8.252	1,16	0.0111	*
					unpaired t-test	Ctrl-Sal v. Ctrl-K	-	-	0.2962	ns
						SD-Sal v. SD-K	-	-	0.0142	*
						Ctrl-Sal v. SD-Sal	-	-	0.0011	**
						Ctrl-K v. SD-K	-	-	0.0877	ns
Calretinin cell counts	Prophylactic Ketamine	Dorsal (1-4)	Hilus	Calretinin	ANOVA	Group	4.546	1,16	0.0488	*	4D
						Drug	0.265	1,16	0.6136	ns
						Interaction	2.088	1,16	0.1678	ns
		Intermediate (5-8)			ANOVA	Group	0.6	1,16	0.45	ns	4E
						Drug	0.073	1,16	0.7903	ns
						Interaction	2.201	1,16	0.1574	ns
		Ventral (9-12)			ANOVA	Group	4.859x10^-4	1,16	0.9827	ns	4F
						Drug	1.447	1,16	0.2465	ns
						Interaction	1.796	1,16	0.1959	ns
	Antidepressant Ketamine	Dorsal (1-4)	Hilus		ANOVA	Group	0.002	1,16	0.9612	ns	4G
						Drug	0.842	1,16	0.3724	ns
						Interaction	0.284	1,16	0.6014	ns
		Intermediate (5-8)			ANOVA	Group	1.196	1,16	0.2902	ns	4H
						Drug	0.729	1,16	0.4059	ns
						Interaction	5.142	1,16	0.0376	*
					unpaired t-test	Ctrl-Sal v. Ctrl-K	-	-	0.2989	ns
						SD-Sal v. SD-K	-	-	0.0777	ns
						Ctrl-Sal v. SD-Sal	-	-	0.4232	ns
						Ctrl-K v. SD-K	-	-	0.0475	*
		Ventral (9-12)			ANOVA	Group	6.286	1,16	0.0233	*	4I
						Drug	11.946	1,16	0.0032	**
						Interaction	21.851	1,16	0.0003	***
					unpaired t-test	Ctrl-Sal v. Ctrl-K	-	-	0.4594	ns
						SD-Sal v. SD-K	-	-	0.0002	***
						Ctrl-Sal v. SD-Sal	-	-	0.0323	*
						Ctrl-K v. SD-K	-	-	0.0042	**
Calbindin fluorescent intensity	Prophylactic Ketamine	Dorsal (1-4)	DG	Calbindin	ANOVA	Group	0.324	1,16	0.5772	ns	5G
						Drug	0.067	1,16	0.7996	ns
						Interaction	2.959	1,16	0.1047	ns
		Intermediate (5-8)			ANOVA	Group	2.826	1,16	0.1122	ns	5H
						Drug	3.018	1,16	0.1015	ns
						Interaction	1.859	1,16	0.1916	ns
		Ventral (9-12)			ANOVA	Group	3.96	1,16	0.064	ns	5I
						Drug	2.052	1,16	0.1713	ns
						Interaction	8.177	1,16	0.0114	*
					unpaired t-test	Ctrl-Sal v. Ctrl-K	-	-	0.0204	*
						SD-Sal v. SD-K	-	-	0.3163	ns
						Ctrl-Sal v. SD-Sal	-	-	0.0132	*
						Ctrl-K v. SD-K	-	-	0.5191	ns
		Dorsal (1-4)	Mossy fibers		ANOVA	Group	1.906	1,16	0.1864	ns	5J
						Drug	0.601	1,16	0.4496	ns
						Interaction	6.974	1,16	0.0178	*
					unpaired t-test	Ctrl-Sal v. Ctrl-K	-	-	0.0568	ns
						SD-Sal v. SD-K	-	-	0.1834	ns
						Ctrl-Sal v. SD-Sal	-	-	0.0229	*
						Ctrl-K v. SD-K	-	-	0.3932	ns
		Intermediate (5-8)	CA3		ANOVA	Group	4.222	1,16	0.0566	ns	5K
						Drug	0.1	1,16	0.755	ns
						Interaction	0.327	1,16	0.5753	ns
	Antidepressant Ketamine	Dorsal (1-4)	DG		ANOVA	Group	34.345	1,16	<0.0001	***	5L
						Drug	0.638	1,16	0.436	ns
						Interaction	0.128	1,16	0.7256	ns
		Intermediate (5-8)			ANOVA	Group	0.019	1,16	0.8909	ns	5M
						Drug	0.335	1,16	0.5708	ns
						Interaction	8.738	1,16	0.0093	**
					unpaired t-test	Ctrl-Sal v. Ctrl-K	-	-	0.1028	-
						SD-Sal v. SD-K	-	-	0.0494	*
						Ctrl-Sal v. SD-Sal	-	-	0.0093	**
						Ctrl-K v. SD-K	-	-	0.1276	ns
		Ventral (9-12)			ANOVA	Group	26.736	1,16	<0.0001	***	5N
						Drug	4.468	1,16	0.0506	ns
						Interaction	5.155	1,16	0.0373	*
					unpaired t-test	Ctrl-Sal v. Ctrl-K	-	-	0.7936	ns
						SD-Sal v. SD-K	-	-	0.0512	ns
						Ctrl-Sal v. SD-Sal	-	-	<0.0001	***
						Ctrl-K v. SD-K	-	-	0.1275	ns
		Dorsal (1-4)	Mossy fibers		ANOVA	Group	0.056	1,16	0.8154	ns	5O
						Drug	0.141	1,16	0.7124	ns
						Interaction	3.739	1,16	0.0713	ns
		Intermediate (5-8)	CA3		ANOVA	Group	1.634	1,16	0.2194	ns	5P
						Drug	2.306	1,16	0.1484	ns
						Interaction	5.129	1,16	0.0378	*
					unpaired t-test	Ctrl-Sal v. Ctrl-K	-	-	0.5433	ns
						SD-Sal v. SD-K			0.0476	*
						Ctrl-Sal v. SD-Sal	-	-	0.1464	ns
						Ctrl-K v. SD-K	-	-	0.0998	ns
BrdU	-	whole HPC	-	-	unpaired t-test	Sal, PB	-	-	0.4401	ns	S01B
						Sal, KX	-	-	0.0376	*
						KX, PB	-	-	0.0251	*
DCX	Prophylactic Ketamine	D vs I vs V	DG	DCX counts	unpaired t-test	dorsal v. intermediate	-	-	<0.0001	***	S02A
						dorsal v. ventral	-	-	<0.0001	***
						intermediate v. ventral	-	-	<0.0001	***
		D vs I vs V		Tertiary DCX counts	unpaired t-test	dorsal v. intermediate	-	-	<0.0001	***	S02B
						dorsal v. ventral	-	-	<0.0001	***
						intermediate v. ventral	-	-	<0.0001	***
	Antidepressant Ketamine	D vs I vs V		DCX counts	unpaired t-test	dorsal v. intermediate	-	-	<0.0001	***	S02C
						dorsal v. ventral	-	-	<0.0001	***
						intermediate v. ventral	-	-	<0.0001	***
		D vs I vs V		Tertiary DCX counts	unpaired t-test	dorsal v. intermediate	-	-	<0.0001	***	S02D
						dorsal v. ventral	-	-	<0.0001	***
						intermediate v. ventral	-	-	0.1033	ns
